# Supplementary material for: Serving the Vulnerable: The World Health Organization's Scaled Support to Countries During the First Year of the COVID-19 Pandemic
Source: Front Public Health. 2022 Mar 10;10:837504. doi: 10.3389/fpubh.2022.837504 (PMC8960193; doi:10.3389/fpubh.2022.837504)
Supplement: Supplementary file 1 [file Table_1.XLSX]

## Sheet: Sheet1
Supplementary Annex 1: List of all World Health Organization member states (n=194) and territories or areas (n=2), by WHO presence and presence of a COVID-19 Global Humanitarian Response Plan
Name	WHO office established by 2019	Presence of COVID-19 Global Humanitarian Response Plan
Afghanistan	Yes	Yes
Albania	Yes	No
Algeria	Yes	No
Andorra	No	No
Angola	Yes	Yes
Antigua and Barbuda	No	No
Argentina	Yes	Yes
Armenia	Yes	No
Australia	No	No
Austria	No	No
Azerbaijan	Yes	No
Bahamas*	Yes	No
Bahrain	No	No
Bangladesh	Yes	Yes
Barbados*	Yes	No
Belarus	Yes	No
Belgium	No	No
Belize	Yes	No
Benin	Yes	Yes
Bhutan	Yes	No
Bolivia (Plurinational State of)	Yes	Yes
Bosnia and Herzegovina	Yes	No
Botswana	Yes	No
Brazil	Yes	Yes
Brunei Darussalam	No	No
Bulgaria	Yes	No
Burkina Faso	Yes	Yes
Burundi	Yes	Yes
Cabo Verde	Yes	No
Cambodia	Yes	No
Cameroon	Yes	Yes
Canada	No	No
Central African Republic	Yes	Yes
Chad	Yes	Yes
Chile	Yes	Yes
China	Yes	No
Colombia	Yes	Yes
Comoros	Yes	No
Congo (the)	Yes	Yes
Cook Islands	No	No
Costa Rica	Yes	Yes
Côte d'Ivoire	Yes	No
Croatia	Yes	No
Cuba	Yes	No
Cyprus	No	No
Czechia	Yes	No
Democratic People's Republic of Korea	Yes	Yes
Democratic Republic of the Congo	Yes	Yes
Denmark	No	No
Djibouti	Yes	Yes
Dominica	No	No
Dominican Republic	Yes	Yes
Ecuador	Yes	Yes
Egypt	Yes	Yes
El Salvador	Yes	No
Equatorial Guinea	Yes	No
Eritrea	Yes	Yes
Estonia	Yes	No
Eswatini	Yes	No
Ethiopia	Yes	Yes
Fiji*	Yes	Yes
Finland	No	No
France	No	No
Gabon	Yes	No
Gambia	Yes	No
Georgia	Yes	No
Germany	No	No
Ghana	Yes	No
Greece	Yes	No
Grenada	No	No
Guatemala	Yes	No
Guinea	Yes	No
Guinea-Bissau	Yes	No
Guyana	Yes	Yes
Haiti	Yes	Yes
Honduras	Yes	No
Hungary	Yes	No
Iceland	No	No
India	Yes	No
Indonesia	Yes	No
Iran (Islamic Republic of)	Yes	Yes
Iraq	Yes	Yes
Ireland	No	No
Israel	No	No
Italy	No	No
Jamaica*	Yes	No
Japan	No	No
Jordan	Yes	Yes
Kazakhstan	Yes	No
Kenya	Yes	Yes
Kiribati	Yes	No
Kuwait	No	No
Kyrgyzstan	Yes	No
Lao People's Democratic Republic	Yes	No
Latvia	Yes	No
Lebanon	Yes	Yes
Lesotho	Yes	No
Liberia	Yes	Yes
Libya	Yes	Yes
Lithuania	Yes	No
Luxembourg	No	No
Madagascar*	Yes	No
Malawi	Yes	No
Malaysia*	Yes	No
Maldives	Yes	No
Mali	Yes	Yes
Malta	No	No
Marshall Islands	No	No
Mauritania	Yes	No
Mauritius	Yes	No
Mexico	Yes	Yes
Micronesia (Federated States of)*	Yes	No
Monaco	No	No
Mongolia	Yes	No
Montenegro	Yes	No
Morocco	Yes	No
Mozambique	Yes	Yes
Myanmar	Yes	Yes
Namibia	Yes	No
Nauru	No	No
Nepal	Yes	No
Netherlands	No	No
New Zealand	No	No
Nicaragua	Yes	No
Niger	Yes	Yes
Nigeria	Yes	Yes
Niue	No	No
North Macedonia	Yes	No
Norway	No	No
Oman	Yes	No
Pakistan	Yes	Yes
Palau	No	No
Panama	Yes	Yes
Papua New Guinea	Yes	No
Paraguay	Yes	Yes
Peru	Yes	Yes
Philippines	Yes	Yes
Poland	Yes	No
Portugal	No	No
Qatar	No	No
Republic of Korea	No	No
Republic of Moldova	Yes	No
Romania	Yes	No
Russian Federation	Yes	No
Rwanda	Yes	Yes
Saint Kitts and Nevis	No	No
Saint Lucia	No	No
Saint Vincent and the Grenadines	No	No
Samoa*	Yes	No
San Marino	No	No
Sao Tome and Principe	Yes	No
Saudi Arabia	Yes	No
Senegal	Yes	No
Serbia	Yes	No
Seychelles	Yes	No
Sierra Leone	Yes	Yes
Singapore	No	No
Slovakia	Yes	No
Slovenia	Yes	No
Solomon Islands	Yes	No
Somalia	Yes	Yes
South Africa	Yes	No
South Sudan	Yes	Yes
Spain	No	No
Sri Lanka	Yes	No
Sudan	Yes	Yes
Suriname	Yes	No
Sweden	No	No
Switzerland	No	No
Syrian Arab Republic	Yes	Yes
Tajikistan	Yes	No
Thailand	Yes	No
Timor-Leste	Yes	No
Togo	Yes	Yes
Tonga	Yes	No
Trinidad and Tobago*	Yes	Yes
Tunisia	Yes	No
Turkey	Yes	Yes
Turkmenistan	Yes	No
Tuvalu	No	No
Uganda	Yes	Yes
Ukraine	Yes	Yes
United Arab Emirates	No	No
United Kingdom of Great Britain and Northern Ireland	No	No
United Republic of Tanzania	Yes	Yes
United States of America	No	No
Uruguay	Yes	Yes
Uzbekistan	Yes	No
Vanuatu	Yes	No
Venezuela (Bolivarian Republic of)	Yes	Yes
Viet Nam	Yes	No
Yemen	Yes	Yes
Zambia	Yes	Yes
Zimbabwe	Yes	Yes
WHO office for West Bank and Gaza	Yes	Yes
WHO office, Pristina	Yes	No
* WHO country offices in these countries provide support to more than one country, territory or area
